# Supplementary material for: Anti-Ulcerative Colitis Effects and Active Ingredients in Ethyl Acetate Extract from Decoction of Sargentodoxa cuneata
Source: Molecules. 2023 Nov 19;28(22):7663. doi: 10.3390/molecules28227663 (PMC10675221; doi:10.3390/molecules28227663)
Supplement: Supplementary file 1 [file molecules-28-07663-s001.zip]

Archive with 1 entries (1 files):
- molecules-2654920-supplementary.pdf
